# Supplementary material for: Novel Genomic Regions Associated with Intramuscular Fatty Acid Composition in Rabbits
Source: Animals (Basel). 2020 Nov 11;10(11):2090. doi: 10.3390/ani10112090 (PMC7697864; doi:10.3390/ani10112090)
Supplement: Supplementary file 1 [file animals-10-02090-s001.zip]

Archive with 1 entries (1 files):
- animals-976106-supplementary.xls
