# Supplementary material for: Novel Genomic Regions Associated with Intramuscular Fatty Acid Composition in Rabbits
Source: Animals (Basel). 2020 Nov 11;10(11):2090. doi: 10.3390/ani10112090 (PMC7697864; doi:10.3390/ani10112090)
Supplement: Supplementary file 1 [file animals-10-02090-s001.zip › animals-976106-supplementary.xls]

## Sheet: Table S1
SNP1	OCU2	Position (Mb)	Trait (BF)		Abbreviation	Description
Affx-151830797	1	34705560	C16:0 (177), SFA (115)		SNP	Single nucleotide polymorphism
Affx-151927561	1	35179856	SFA (59)		OCU	Rabbit chromosome
Affx-151792344	3	149055073	C14:0 (69), C16:0 (84), PUFA (84),		Mb	Megabase
			PUFA/SFA (141)		BF	Bayes factor
Affx-151888563	3	149077577	C14:0 (57), C16:0 (56), PUFA (54)
Affx-151792814	3	149087928	C16:0 (52), C18:0 (114), C20:4 (69)
Affx-151975641	3	149101068	C16:0 (69), C20:4 (50), PUFA/SFA (51)
Affx-151949682	3	149115014	C14:0 (59), C16:0 (64), C18:0 (57), PUFA (56), PUFA/SFA (52), C20:4 (55)
Affx-151994687	3	149134444	C16:0 (57), C18:0 (59), PUFA (51), PUFA/SFA (58), C20:4 (55)
Affx-151920839	3	149197645	C14:0 (56), C16:0 (54), C18:0 (70), C20:4 (51),
			PUFA (56), PUFA/SFA (58),
Affx-151789023	3	149207220	C14:0 (101), C16:0 (65), C18:0 (104), C20:4 (83), MUFA (59), PUFA (72), PUFA/SFA (62)
Affx-152003840	3	149217588	C14:0 (59), C16:0 (58), C18:0 (51), PUFA (65), PUFA/SFA (60), C20:4 (54)
Affx-151786411	3	149234804	C14:0 (58), C16:0 (55), C18:0 (61), C20:4 (52),
			PUFA (61), PUFA/SFA (56)
Affx-151793488	3	149240549	C14:0 (56), C16:0 (62), C18:0 (51), C20:4 (52),
			PUFA (58), PUFA/SFA (56)
Affx-151894635	3	149251760	C16:0 (51), C18:0 (51)
Affx-151868763	3	149264636	C14:0 (58), C16:0 (53), C18:0 (62), PUFA (66), PUFA/SFA (51)
Affx-151934711	3	149273765	C14:0 (58), C16:0 (50), C18:0 (58), C20:4 (52),
			PUFA (62), PUFA/SFA (53)
Affx-151907463	3	149286297	C16:0 (60), C18:0 (59), PUFA (57), C20:4 (53)
Affx-151923390	3	154972330	SFA (51)
Affx-151847514	4	67788761	C18:0 (51)
Affx-152012838	4	67872134	C18:0 (51)
Affx-151814852	4	67904655	C18:0 (52)
Affx-151914628	4	67923053	C18:0 (51)
Affx-151810058	4	67929173	C18:0 (65)
Affx-151880575	5	7431430	C16:0 (459), PUFA (193),
			PUFA/SFA (390), C16:1 (77)
Affx-151831838	6	549906	PUFA (53), PUFA/SFA (64)
Affx-151791100	6	657737	C16:0 (67), PUFA (54), PUFA/SFA (83)
Affx-151842345	6	664526	C16:0 (65), PUFA (54), PUFA/SFA (82)
Affx-151992141	6	684896	C16:0 (61), PUFA (56), PUFA/SFA (81)
Affx-151791216	6	693029	C16:0 (71), PUFA (56), PUFA/SFA (83)
Affx-151826602	6	698127	C16:1 (71), PUFA (56), PUFA/SFA (85)
Affx-151889938	6	733376	C16:0 (69), PUFA (57), PUFA/SFA (83)
Affx-151945410	6	740441	C16:0 (69), PUFA (54), PUFA/SFA (78)
Affx-151823382	6	1146191	C14:0 (132)
Affx-151789305	6	1161738	C14:0 (132)
Affx-151932297	6	1175389	C14:0 (129)
Affx-151997763	6	1215639	C14:0 (140)
Affx-151864289	8	51740066	N6/N3 (88)
Affx-151863229	8	51756376	N6/N3 (100)
Affx-151990338	8	51761577	N6/N3 (88)
Affx-151915915	9	115376710	C18:3 (51)
Affx-151854394	9	115384314	C18:3 (50)
Affx-151818021	9	115406129	C18:3 (50)
Affx-152018237	10	43045953	C14:0 (56)
Affx-151916647	10	43067880	C14:0 (56)
Affx-151937052	10	43090348	C14:0 (56)
Affx-151897718	10	43124828	C14:0 (52)
Affx-151875091	10	43139227	C14:0 (55)
Affx-151818186	10	43664397	PUFA (56)
Affx-151962520	10	43699274	PUFA (54), PUFA/SFA (52)
Affx-151801407	12	7091872	C20:4 (105)
Affx-151800822	12	7143734	C20:4 (115)
Affx-151949474	12	7216496	C20:4 (66)
Affx-151793001	12	7472389	C20:4 (124)
Affx-152017966	12	7517424	C20:4 (89)
Affx-151921449	12	7562895	C20:4 (90)
Affx-151872137	12	7573695	C20:4 (86)
Affx-151821085	12	7639744	C20:4 (79)
Affx-151824799	12	7656657	C20:4 (82)
Affx-151827797	13	126467634	C14:0 (51), C18:0 (91), C18:1 (84),
			MUFA (65)
Affx-151853066	13	126472947	C14:0 (57), C18:0 (90), C18:1 (73),
			MUFA (72), PUFA (51)
Affx-151826588	13	126480058	C14:0 (56), C18:0 (90), C18:1 (73),
			MUFA (69), PUFA (51)
Affx-151855184	13	126492873	C14:0 (58), C18:0 (95), C18:1 (72),
			MUFA (70)
Affx-151824219	13	126507986	C14:0 (55), C18:0 (85), C18:1 (68),
			MUFA (70), PUFA (52)
Affx-151888968	13	126521481	C14:0 (54), C18:0 (89), C18:1 (68),
			MUFA (67), PUFA (53)
Affx-151886979	13	126529738	C14:0 (60), C18:0 (88), C18:1 (72),
			MUFA (70), PUFA (51)
Affx-151921036	13	126557366	C14:0 (59), C18:0 (84), C18:1 (75),
			MUFA (67), PUFA (51)
Affx-151976256	13	126562498	C14:0 (57), C18:0 (96), C18:1 (70),
			MUFA (68)
Affx-152015424	13	127805799	C18:0 (58), C18:1 (68), MUFA (61)
Affx-151954273	13	128419505	C16:1 (51)
Affx-152014349	13	128426279	C16:1 (50)
Affx-151882633	13	128741930	C14:1 (93), C16:1 (140)
Affx-151912621	14	156287074	C18:3 (66)
Affx-151999519	18	42619650	C16:1 (58)
Affx-152000019	21	10314592	C18:1 (127), C18:3 (344), C20:4 (118)
Affx-151797748	21	10323986	C18:1 (128), C18:3 (357), C20:4 (121)
